# Supplementary material for: Essential and Toxic Mineral Content and Fatty Acid Profile of Colostrum in Dairy Sheep
Source: Animals (Basel). 2022 Oct 11;12(20):2730. doi: 10.3390/ani12202730 (PMC9597829; doi:10.3390/ani12202730)
Supplement: Supplementary file 1 [file animals-12-02730-s001.zip]

Archive with 1 entries (1 files):
- animals-1852736-supplementary.pdf
